# Supplementary material for: Comparative Lipidomic Analysis Reveals Heat Stress Responses of Two Soybean Genotypes Differing in Temperature Sensitivity
Source: Plants (Basel). 2020 Apr 4;9(4):457. doi: 10.3390/plants9040457 (PMC7238245; doi:10.3390/plants9040457)
Supplement: Supplementary file 1 [file plants-09-00457-s001.zip]

Archive with 3 entries (2 files):
- plants-754106-proof back/
- plants-754106-proof back/Supplementary Datasets_Narayanan et al.xlsx
- plants-754106-proof back/Supplementary Information_Narayanan et al.docx
