# Supplementary material for: Comparative Lipidomic Analysis Reveals Heat Stress Responses of Two Soybean Genotypes Differing in Temperature Sensitivity
Source: Plants (Basel). 2020 Apr 4;9(4):457. doi: 10.3390/plants9040457 (PMC7238245; doi:10.3390/plants9040457)
Supplement: Supplementary file 1 [file plants-09-00457-s001.zip › plants-754106-proof back/Supplementary Datasets_Narayanan et al.xlsx]

## Sheet: Dataset 1
Comparative lipidomic analysis reveals heat stress responses of two soybean genotypes differing in temperature sensitivity
Sruthi Narayanan, Zolian S. Zoong Lwe, Nitant Gandhi, Ruth Welti, Benjamin Fallen, James R. Smith, Sachin Rustgi
Dataset 1. Data on 110 lipid species as normalized intensity per mg of leaf dry weight. One unit = the intensity of 1 nmol of internal standard. To maintain data quality, the following data were removed from the data set: (a) lipid analytes for which the amount (normalized mass spectral signal) per milligrams of leaf dry weight was less than the limit of detection and (b) lipid analytes with coef…
Genotype	Temperature	Replication	DGDG(34:4)	DGDG(34:3)	DGDG(34:2)	DGDG(34:1)	DGDG(36:6)	DGDG(36:5)	DGDG(36:4)	DGDG(36:3)	DGDG(36:2)	DGDG(38:3)	MGDG(34:6)	MGDG(34:5)	MGDG(34:4)	MGDG(34:3)	MGDG(34:2)	MGDG(34:1)	MGDG(36:6)	MGDG(36:5)	MGDG(36:4)	MGDG(36:3)	MGDG(36:2)	MGDG(38:6)	MGDG(38:4)	PG(32:1)	PG(32:0)	PG(34:4)	PG(34:3)	PG(34:2)	PG(34:1)	PG(34:0)	PG(36:6)	PG(36:5)	PG(36:4)	PG(36:3)	PG(36:2)	LPC(16:0)	LPC(18:3)	LPC(18:2)	LPC(18:0)	LPE(16:0)	LPE(18:3)	LPE(18:2)	PC(32:0)	PC(34:4)	PC(34:3)	PC(34:2)	PC(34:1)
DS25-1	Optimum	1	0.068315	4.68049	0.0342491	0.0644689	10.7806	0.695971	0.2663	1.34908	0.0510989	0.0192308	0.0194139	0.0225275	0.249451	1.71429	0.03663	0.0240842	52.7819	3.63832	1.66731	0.698535	0.0498168	0.0942766	0.0155678	4.13103	3.81333	1.41359	1.41026	3.65321	2.60833	0.981282	0.0117949	0.0189744	0.0553846	0.054359	0.0728205	0.0266595	0.0162332	0.0422328	0.0154414	0.0603092	0.0121632	0.073486	0.0645973	0.0334431	2.05135	6.54747	0.744395
DS25-1	Optimum	2	0.0866778	4.58397	0.0961611	0.0764358	11.044	0.755064	0.300812	1.46271	0.0394507	0.0132767	0.0263637	0.0248464	0.23367	1.75594	0.0254154	0.0348039	49.9957	4.29657	1.77955	0.656058	0.0409681	0.083406	0.019346	4.39379	3.70101	1.28279	1.3521	3.22823	2.11113	0.744291	0.0143388	0.0180563	0.0642592	0.0308019	0.0987785	0.0390886	0.027198	0.073257	0.013804	0.0823987	0.0330644	0.0745262	0.0674225	0.0319994	2.1117	6.71776	0.841992
DS25-1	Optimum	3	0.0509686	3.09575	0.0837989	0.0877893	8.33604	0.682181	0.306537	1.38758	0.065842	0.0166872	0.00798085	0.0150548	0.155264	1.11641	0.0290213	0.0340093	39.7251	3.66398	1.90098	0.553036	0.0540521	0.0663408	0.037909	2.80168	4.46115	0.956577	1.54444	3.35741	2.2825	1.02565	0.0213306	0.039614	0.0959878	0.0848146	0.118842	0.0373814	0.0124169	0.0407797	0.0137239	0.100382	0.0225859	0.11042	0.114851	0.0462174	2.82443	9.84721	1.09637
DS25-1	Optimum	4	0.0906835	4.50316	0.0386148	0.0711141	10.385	0.353648	0.318179	1.41023	0.0391389	0.0136287	0.0190453	0.0297037	0.235183	1.68717	0.0207926	0.0304899	40.3785	3.46576	1.53332	0.619583	0.0389642	0.0724682	0.0169486	3.51052	3.81654	1.17148	1.22114	2.81446	1.82498	0.744863	0.00489237	0.026908	0.0322896	0.0318004	0.0591977	0.0254335	0.0119613	0.043816	0.00415497	0.108786	0.0406134	0.065755	0.107725	0.0600496	2.75282	9.54072	1.01829
DS25-1	Optimum	5	0.0414959	2.77615	0.0628516	0.0727481	8.06467	0.696403	0.254532	1.45965	0.0526078	0.0137162	0.00503507	0.0152788	0.123793	0.951281	0.0243072	0.0247413	28.96	3.78051	1.73805	0.655427	0.0397597	0.0534325	0.0243072	1.68522	4.4633	0.710987	1.58386	2.83508	1.9554	1.09115	0.0277103	0.0578512	0.0787555	0.106952	0.147788	0.0237714	0.0143879	0.0460414	0.0131368	0.0778308	0.0148936	0.0581329	0.102223	0.0432759	2.882	9.28996	0.944836
DS25-1	High	1	0.0873299	6.08662	0.263627	0.159923	8.87385	0.856379	0.314751	2.03515	0.151918	0.0367513	0.0256532	0.0392984	0.369151	3.47664	0.302016	0.0846918	43.3592	6.78339	3.08866	1.39764	0.170657	0.100748	0.0211047	3.67269	5.53693	0.469435	0.902191	2.53375	2.35316	1.14952	0.00866021	0.0239429	0.0448293	0.0402445	0.0494142	0.0406421	0.00983277	0.0398555	0.0148147	0.0654477	0.00503444	0.0221515	0.341059	0.0569694	2.79769	17.9879	2.77723
DS25-1	High	2	0.0496032	3.65575	0.598485	0.0943362	5.50834	1.44661	0.390512	1.48611	0.325397	0.0270563	0.00955988	0.0322872	0.206169	2.09325	0.383117	0.0450036	25.6537	8.04802	3.07567	0.978896	0.196429	0.0551497	0.027417	2.37904	3.75303	0.187626	0.663131	1.85139	1.55821	0.754798	0.0030303	0.00656566	0.0373737	0.0287879	0.0530303	0.0278153	0.00194967	0.0213164	0.00740874	0.0853497	0.00449209	0.0444218	0.270504	0.0399495	2.02177	11.9946	1.50806
DS25-1	High	3	0.0784555	4.7944	0.726736	0.0637877	5.82894	1.38303	0.386478	1.8026	0.266237	0.0484377	0.0202961	0.0409333	0.238436	2.87096	0.524628	0.0555158	28.7644	8.73503	3.71154	1.11032	0.23946	0.0560701	0.023025	4.22278	3.65377	0.225167	0.69914	1.80934	1.70977	0.585244	0.00286533	0.0143266	0.0238777	0.030086	0.0243553	0.0380995	0	0.0201559	0.00602219	0.0561618	0.00235974	0.0141584	0.260988	0.0207227	1.7535	7.42252	2.06872
DS25-1	High	4	0.0464636	4.10585	0.518475	0.0868427	5.6321	0.985323	0.264584	1.49882	0.26145	0.0127222	0.00829707	0.0298695	0.260528	2.5236	0.451361	0.0897006	26.408	6.04566	2.73536	1.0069	0.165573	0.0325891	0.00921897	2.13965	4.33402	0.207796	0.553949	1.6199	1.41985	0.653846	0.00154879	0.00980898	0.0294269	0.0273619	0.0469799	0.0257755	0.0014615	0.0414534	0.0065103	0.0576527	0.00459181	0.0249999	0.374824	0.0433966	3.10663	14.4238	2.84216
DS25-1	High	5	0.0632865	4.19828	0.468912	0.0840118	5.70656	1.32791	0.386936	1.8403	0.32624	0.0260918	0.01906	0.0342339	0.183013	1.90081	0.420429	0.0493153	27.4525	7.14568	3.66664	1.12454	0.293671	0.0397391	0.0160992	2.56399	3.73057	0.219948	0.641969	1.875	1.7307	0.835492	0.00259067	0.00466321	0.0305699	0.0165803	0.0528497	0.0296026	0.00306694	0.0250689	0.0118677	0.0855126	0	0.0675908	0.373614	0.0255671	1.84083	10.5637	2.36219
DT97-4290	Optimum	1	0.042983	2.97382	0.0287132	0.0772789	7.38943	0.40214	0.230671	1.14301	0.00470672	0.0184487	0.00561938	0.0109269	0.208627	1.08331	0.0194133	0.0195407	32.8563	2.04258	1.385	0.406035	0.0212485	0.0753925	0.019952	2.9988	2.91964	0.884812	1.25704	2.78055	1.4178	0.477135	0.126634	0.0469494	0.0512959	0.0633696	0.116727	0.0166287	0.00773086	0.0212107	0.00470464	0.0747579	0.00301579	0.0393308	0.0589951	0.0514981	2.77479	6.8853	0.808622
DT97-4290	Optimum	2	0.0631709	5.42973	0.187729	0.138872	7.00136	0.791483	0.249338	1.79353	0.125287	0.0315249	0.00936563	0.0247766	0.299907	2.64698	0.126253	0.0513407	35.2565	3.79707	1.81483	0.881891	0.0658517	0.0648318	0.0162371	2.9377	4.4261	0.402395	0.833523	2.39015	1.65067	0.715644	0.0254274	0.0026418	0.0174786	0.0396162	0.0284338	0.031833	0.00395133	0.0162127	0.0106871	0.0982533	0.0010276	0.0444986	0.266687	0.0276373	1.85838	8.59721	1.27955
DT97-4290	Optimum	3	0.0566341	2.77044	0.0307954	0.0482739	8.13432	0.440693	0.236464	1.02053	0.0308563	0.0198459	0.0150764	0.0158883	0.238694	1.07915	0.0282549	0.0200901	37.1514	1.74344	1.29609	0.313456	0.0224775	0.0849203	0.0202727	3.97487	2.64955	1.32321	1.4201	3.13771	1.57817	0.437875	0.0893058	0.0374234	0.0588986	0.070322	0.0769942	0.00865666	0.0128804	0.0186777	0.00361275	0.0854084	0.0138952	0.0365699	0.0634244	0.0588954	3.31109	6.08795	0.764257
DT97-4290	Optimum	4	0.0828072	5.86581	0.136313	0.10705	7.60016	0.730615	0.271861	1.68005	0.0675025	0.0486678	0.0183836	0.032506	0.333671	2.87109	0.12153	0.0451802	38.8677	3.98014	1.92206	0.930276	0.0870346	0.0894045	0.0232814	3.54981	4.77111	0.495344	0.819623	2.24568	1.907	0.780838	0.0456779	0.0143559	0.0141992	0.0190419	0.0361199	0.0259554	0.00536801	0.0256683	0.00844727	0.0663357	0.0010153	0.0339384	0.227478	0.0234054	1.67983	7.46254	1.29356
DT97-4290	Optimum	5	0.0504273	2.25313	0	0.0594358	6.29611	0.359826	0.239679	1.12107	0.0182229	0.0137218	0.0051511	0.0154219	0.15212	0.89033	0.016359	0.0205837	28.3702	1.86194	1.29188	0.374009	0.031676	0.0713261	0.0261749	2.28552	3.06278	0.863025	1.50896	2.78895	1.36701	0.634538	0.153864	0.0511849	0.068822	0.114432	0.110911	0.0130384	0.0125023	0.0177632	0.00551052	0.0568027	0.0043352	0.0369602	0.0535217	0.0711496	3.45581	6.92953	0.800361
DT97-4290	High	1	0.0976989	6.76908	0.178637	0.127984	9.16924	0.765889	0.315183	2.1274	0.10217	0.0585241	0.0238554	0.0480133	0.388236	3.35111	0.114113	0.0376346	48.6336	4.26878	2.01452	1.05201	0.0707759	0.104045	0.0252879	4.34048	4.90007	0.588307	1.06279	2.78307	1.99876	0.856406	0.0365959	0.0185884	0.0393548	0.0316418	0.0525177	0.0198977	0.00886206	0.0204101	0.0112795	0.0835362	0.0023499	0.0444936	0.204527	0.0314845	2.18205	8.57106	1.2122
DT97-4290	High	2	0.0435768	2.4429	0.0187374	0.0661472	6.96726	0.387779	0.2643	1.134	0.0302057	0.0257702	0.00527674	0.00796867	0.158297	0.796275	0.035112	0.0164428	29.0711	1.8649	1.44191	0.37671	0.0319125	0.0759494	0.0272932	2.05065	3.45201	0.821712	1.80784	3.09099	1.56438	0.666637	0.1721	0.0500573	0.0605712	0.147581	0.140993	0.0139924	0.00993856	0.0159185	0.00645134	0.106541	0.0144742	0.0514461	0.0520447	0.0684112	3.8021	7.20899	0.926896
DT97-4290	High	3	0.0694345	4.83752	0.178863	0.125902	6.89216	0.753333	0.270198	1.53777	0.13115	0.0286774	0.0111624	0.036112	0.285232	2.59274	0.130065	0.0482361	35.1974	4.0694	1.84627	0.914215	0.107534	0.0621244	0.0142743	2.99336	4.25026	0.404572	0.743519	2.18904	1.59884	0.709568	0	0.00677122	0.0291197	0.0385922	0.052707	0.0252498	0.00379788	0.0185871	0.0159217	0.0760747	0.00444463	0.0360172	0.271787	0.0274073	1.67049	7.91742	1.26577
DT97-4290	High	4	0.0552022	2.48303	0.0037571	0.0582717	7.01035	0.346743	0.235739	1.04267	0.02103	0.00972674	0.0108465	0.0138463	0.185386	0.913258	0.01438	0.0140305	28.3425	1.6523	1.19583	0.276526	0.0244724	0.0461732	0.0123908	2.6131	2.72064	1.08831	1.41857	2.6513	1.53478	0.48076	0.112264	0.0407112	0.0471592	0.1035	0.0976885	0.0181849	0.0124551	0.0162367	0.00399253	0.0815687	0.00447879	0.0324459	0.0613302	0.0663743	3.18738	6.18592	0.662538
DT97-4290	High	5	0.0820921	5.61801	0.130784	0.108711	7.42444	0.707616	0.282861	1.74777	0.0530305	0.0296726	0.0183778	0.0298881	0.338104	2.65507	0.0910655	0.0354949	38.2598	3.78067	1.6772	0.946602	0.0762899	0.0680804	0.0186009	3.42833	3.93831	0.479529	0.819303	2.1063	1.65215	0.671594	0.033778	0.00643391	0.0194596	0.0240274	0.0392172	0.0280645	0.00567079	0.0197764	0.00892374	0.0626708	0.00196637	0.0228153	0.221286	0.0283887	1.79747	7.58835	1.10636
[truncated: 63 more columns]
